# Supplementary material for: COVID-19, Livestock Systems and Food Security in Developing Countries: A Systematic Review of an Emerging Literature
Source: Pathogens. 2021 May 11;10(5):586. doi: 10.3390/pathogens10050586 (PMC8151861; doi:10.3390/pathogens10050586)
Supplement: Supplementary file 1 [file pathogens-10-00586-s001.zip]

Archive with 1 entries (1 files):
- pathogens-1197876-supplementary.pdf
